# Supplementary material for: A global database on freshwater fish species occurrence in drainage basins
Source: Sci Data. 2017 Oct 3;4:170141. doi: 10.1038/sdata.2017.141 (PMC5625552; doi:10.1038/sdata.2017.141)
Supplement: Supplementary file 1 [file sdata2017141-isa1.zip]

Archive with 3 entries (3 files):
- i_Investigation.txt
- s_study_Tedesco.txt
- a_assay_Tedesco.txt
