# Supplementary material for: A global database on freshwater fish species occurrence in drainage basins
Source: Sci Data. 2017 Oct 3;4:170141. doi: 10.1038/sdata.2017.141 (PMC5625552; doi:10.1038/sdata.2017.141)
Supplement: Supplementary file 1 [file sdata2017141-isa1.zip › s_study_Tedesco.txt]

Source Name	Material Type	Term Source REF	Term Accession Number	Characteristics[geographical location]	Term Source REF	Term Accession Number	Characteristics[environment type]	Term Source REF	Term Accession Number	Protocol REF	Sample Name	Factor Value[geographical location]
published papers	peer reviewed article	SIO	SIO:001029	Earth			drainage basin	ENVO	ENVO:00000291	Information sources	published papers	global
books	book	SIO	SIO:000106	Earth			drainage basin	ENVO	ENVO:00000291	Information sources	books	global
grey literature	document	SIO	SIO:000148	Earth			drainage basin	ENVO	ENVO:00000291	Information sources	grey literature	global
web-based sources	web page	SIO	SIO:000302	Earth			drainage basin	ENVO	ENVO:00000291	Information sources	web-based sources	global
