# Supplementary material for: A global database on freshwater fish species occurrence in drainage basins
Source: Sci Data. 2017 Oct 3;4:170141. doi: 10.1038/sdata.2017.141 (PMC5625552; doi:10.1038/sdata.2017.141)
Supplement: Supplementary file 1 [file sdata2017141-isa1.zip › a_assay_Tedesco.txt]

Sample Name	Protocol REF	Protocol REF	Assay Name	Raw Data File	Comment[Data Repository]	Comment[Data Record Accession]	Comment[Data Record URI]
published papers	Species, taxonomy and status	Drainage basin location and names	published papers	data to Figshare.zip	figshare	doi:10.6084/m9.figshare.c.3739145	https://doi.org/10.6084/m9.figshare.c.3739145
books	Species, taxonomy and status	Drainage basin location and names	books	data to Figshare.zip	figshare	doi:10.6084/m9.figshare.c.3739145	https://doi.org/10.6084/m9.figshare.c.3739145
grey literature	Species, taxonomy and status	Drainage basin location and names	grey literature	data to Figshare.zip	figshare	doi:10.6084/m9.figshare.c.3739145	https://doi.org/10.6084/m9.figshare.c.3739145
web-based sources	Species, taxonomy and status	Drainage basin location and names	web-based sources	data to Figshare.zip	figshare	doi:10.6084/m9.figshare.c.3739145	https://doi.org/10.6084/m9.figshare.c.3739145
